# Supplementary material for: Cost and Effectiveness of Long-Term Care Following Integrated Discharge Planning: A Prospective Cohort Study
Source: Healthcare (Basel). 2021 Oct 21;9(11):1413. doi: 10.3390/healthcare9111413 (PMC8621918; doi:10.3390/healthcare9111413)
Supplement: Supplementary file 1 [file healthcare-09-01413-s001.zip]

Archive with 1 entries (1 files):
- healthcare-1384856-supplementary.pdf
